# Supplementary material for: Lifespan Based Pharmacokinetic-Pharmacodynamic Model of Tumor Growth Inhibition by Anticancer Therapeutics
Source: PLoS One. 2014 Oct 21;9(10):e109747. doi: 10.1371/journal.pone.0109747 (PMC4204849; doi:10.1371/journal.pone.0109747)
Supplement: Material S1 — Non-cycle-specific model run script. (M) [file pone.0109747.s004.m]

%SIMULATION OF LIFESPAN TGI MODEL WITH NON-CYCLE SPECIFIC DRUG EFFECT
global TT TA p0 TMAX N kin0 wth k2 Dose del k10 k12 k21 v

%duration and stepsize of simulation
time = linspace(0,20,21); 

%pk parameters
k10  = 0.5;
k12  = 0.144;
k21  = 2.0122;
v    = 810;

%pd parameters
TT = 1;                    %doubling time
TA = 4;                    %efficacy delay time
p0 = 2;                    %initial division efficiency
kin0 = 1;                  %initial constant growth rate
wth = 10;                  %tumor size threshold 
k2 = 10;                   %drug potency coefficient
Dose = 0;                  %drug amount

%delays
TMAX = max(time);
N = round(TMAX/TT)+1;
del=zeros(2*N+1,1);
for i=1:N
    del(i)=i*TT;
    del(N+1+i)=TA+i*TT;
end
del(N+1)=TA;

%call for dde23 solution for LS TGI model
%control tumor growth
Sol = dde23(@FOKill_Example, del, @FOKillh_Example, [0, TMAX]);
WT = deval(Sol, time);    %obtain solution at specific time points
WT = WT(1,:) + WT(2,:);   %combining proliferation and apoptotic pools

%perturbed tumor growth
Dose = 100;               %reset Dose value    
Sol2 = dde23(@FOKill_Example, del, @FOKillh_Example, [0, TMAX]);
WT2 = deval(Sol2, time);    
WT2 = WT2(1,:) + WT2(2,:);  

plot(time, WT, 'LineWidth', 2); % plotting control tumor growth
hold all
plot(time, WT2, 'LineWidth', 2); % plotting perturbed tumor growth
legend('Control', 'Perturbed', 2);
