# Supplementary material for: Lifespan Based Pharmacokinetic-Pharmacodynamic Model of Tumor Growth Inhibition by Anticancer Therapeutics
Source: PLoS One. 2014 Oct 21;9(10):e109747. doi: 10.1371/journal.pone.0109747 (PMC4204849; doi:10.1371/journal.pone.0109747)
Supplement: Material S2 — Non-cycle-specific model file. (M) [file pone.0109747.s005.m]

function W = FOKill_Example( t, y, Z)
global TT p0 N kin0 wth k2 del k10 k12 k21 v

W = zeros(5,1);

% Efficiency function
    function sim = p(w,a)
        psi = 20;
        sim =  1+(p0-1)./(1+((w+a)./wth).^psi).^(1/psi);
    end

% Drug effect function
    function drug = E(C)
        drug =0;
        if C>=0
         drug = k2*(C/v);
        end
    end

% kin(t) is defined for t>0
kin = kin0;
if 0 < t  
    kin=kin0;
    kin=kin*p(y(1),y(2));
    if TT<=t
        for i=1:round(t/TT)
            kin=kin*p(Z(1,i),Z(2,i));
        end
    end
end
% kin(t-T) is defined  for t>T
kind = kin0;
if TT<t
   for i=1:round(t/TT)
        kind=kind*p(Z(1,i),Z(2,i));
   end 
end

W(1) = kin*y(3) - kind*y(3) - E(y(4))*y(1);      %proliferation pool
W(2) = E(y(4))*y(1) - E(Z(4,del(N+1)))*Z(1,N+1); %apoptotic pool
W(3) = -E(y(4))*y(3);                            %survival fraction
W(4) = -k10*y(4) - k12*y(4) + k21*y(5);          %central pk compartment
W(5) = k12*y(4) - k21*y(5);                      %dist. pk compartment

end
