# Supplementary material for: Lifespan Based Pharmacokinetic-Pharmacodynamic Model of Tumor Growth Inhibition by Anticancer Therapeutics
Source: PLoS One. 2014 Oct 21;9(10):e109747. doi: 10.1371/journal.pone.0109747 (PMC4204849; doi:10.1371/journal.pone.0109747)
Supplement: Material S3 — Non-cycle-specific model history file. (M) [file pone.0109747.s006.m]

function W = FOKillh_Example(t)
global Dose

w0 =   0.033;
W(1) = w0;
W(2) = 0;
W(3) = 1;
if t<0
    W(4) = 0;
else
    W(4) = Dose;
end
W(5) = 0;
end
