# Supplementary material for: Lifespan Based Pharmacokinetic-Pharmacodynamic Model of Tumor Growth Inhibition by Anticancer Therapeutics
Source: PLoS One. 2014 Oct 21;9(10):e109747. doi: 10.1371/journal.pone.0109747 (PMC4204849; doi:10.1371/journal.pone.0109747)
Supplement: Material S5 — Cycle-specific model file. (M) [file pone.0109747.s008.m]

function W = CSKill_Example( t, y, Z)
global TT TA p0 TMAX N kin0 wth ec50 emax Dose del

W = zeros(4,1);

% Efficiency function
    function sim = p(w,a)
        psi = 20;
        sim =  1+(p0-1)./(1+((w+a)./wth).^psi).^(1/psi);
        %sim =  1+(pwth)/(w+a);
    end

%k10  = 20;
k10 = 20;
k12  = 0.2;
k21  = 2;
v    = 1;

% Drug effect function
    function drug = E(C)
        drug =0;
        if C>=0
         drug = emax*(C/v)/((ec50) + C/v);
        end
    end

% kin(t) is defined for t>0
if 0 < t  
    kin=kin0;
    for i=1:round(t/TT)+1
        kin=kin*(1-E(Z(3,del(i))));
    end
    kin=kin*p(y(1),y(2));
    for i=1:round(t/TT)
        kin=kin*p(Z(1,i),Z(2,i));
    end
end
% kin(t-T) is defined  for t>T
if TT<t
   kind=kin0;
   for i=2:round(t/TT)+1
       kind=kind*(1-E(Z(3,del(i))));
   end
   for i=1:round(t/TT)
        kind=kind*p(Z(1,i),Z(2,i));
   end 
end
%kin(t-TA)is defined for t>TA
if t>TA
    kina=kin0;
    for i=1:round((t-TA)/TT)+1
       kina=kina*(1-E(Z(3,del(N+1+i))));
    end
    for i=0:round((t-TA)/TT)
        kina=kina*p(Z(1,N+1+i),Z(2,N+1+i));
    end 
end

KIN = kin0;
if t > 0
    KIN=kin;
end

KINA= KIN*E(y(3));
KOUT=kin0;
if (0 < t && t <TT)
  KOUT=kin*E(y(3))+kin0;
end
if t>TT
    KOUT = kin*E(y(3)) + kind * (1-E(Z(3,del(1))));
end
KOUTA=0;
if t>TA
    KOUTA = kina*E(Z(3,del(N+1)));
end

W(1) = KIN - KOUT;                               %proliferation pool
W(2) = KINA- KOUTA;                              %apoptotic pool
W(3) = -k10*y(3) - k12*y(3) + k21*y(4);          %central pk compartment
W(4) = k12*y(3) - k21*y(4);                      %dist. pk compartment

end
