# Supplementary material for: Lifespan Based Pharmacokinetic-Pharmacodynamic Model of Tumor Growth Inhibition by Anticancer Therapeutics
Source: PLoS One. 2014 Oct 21;9(10):e109747. doi: 10.1371/journal.pone.0109747 (PMC4204849; doi:10.1371/journal.pone.0109747)
Supplement: Material S6 — Cycle-specific model history file. (M) [file pone.0109747.s009.m]

function W = CSKillh_Example(t)
global  TT TA p TMAX N kin0 wth psi Dose

w0 =   0.033;
W(1) = w0;
W(2) = 0;
if t<0
    W(3) = 0;
else
    W(3) = Dose;
end
W(4) = 0;
end
